# Supplementary material for: Allelic Selection of Amplicons in Glioblastoma Revealed by Combining Somatic and Germline Analysis
Source: PLoS Genet. 2010 Sep 2;6(9):e1001086. doi: 10.1371/journal.pgen.1001086 (PMC2932683; doi:10.1371/journal.pgen.1001086)
Supplement: Table S1 — Top-scoring SNPs using ADT analysis (p≤0.005) from 178 TCGA samples. (0.07 MB XLS) [file pgen.1001086.s007.xls]

## Sheet: SuppTable1
Supplementary Table 1. Top-scoring SNPs using ADT analysis (p ≤ 0.005) from 178 TCGA samples. Pairs of SNPs that are in LD are indicated by colored rows. For groups of SNPs in LD, a reference to a Supplementary Figure is given.
rsID	chromosome	position (hg18)	A amplified over B	B amplified over A	ADT P-value	nearest gene (within 100kb)	in transcribed region	SNP Hit in LD	r2 of SNP in LD	HapMap Release
rs3134884	4	55261023	1	12	0.00341797	KIT	Yes
rs10487575	7	4252828	24	6	0.00143091	SDK1	Yes	rs10951486	0.95	Ver_2_Rel_22
rs10951486	7	4260502	24	5	0.000546113	SDK1	Yes	rs10487575	0.95	Ver_2_Rel_22
rs9690101	7	4754138	27	5	0.000113074	FOXK1	Yes
rs3735461	7	7646169	32	12	0.00365777	RPA3	Yes
rs10255873	7	8526816	23	6	0.0023157	NXPH1	Yes	See Supp Figure AA		Ver_2_Rel_22
rs10267828	7	8529408	25	4	0.000103716	NXPH1	Yes	See Supp Figure AA		Ver_2_Rel_22
rs1557841	7	8533529	27	6	0.000324063	NXPH1	Yes	See Supp Figure AA		Ver_2_Rel_22
rs965483	7	8904473	28	8	0.00119324	NA	NA	rs1017266	0.77	Ver_2_Rel_22
rs1017266	7	8912697	28	8	0.00119324	NA	NA	rs965483	0.77	Ver_2_Rel_22
rs2016550	7	8926821	3	17	0.00257683	NA	NA
rs6963353	7	11536259	10	29	0.00337785	THSD7A	Yes	See Supp Figure BB		Ver_3_Rel_2
rs40	7	11554809	10	30	0.00222143	THSD7A	Yes	See Supp Figure BB		Ver_3_Rel_2
rs2107479	7	11566565	25	8	0.00455138	THSD7A	Yes	See Supp Figure BB		Ver_3_Rel_2
rs1467344	7	11750482	18	4	0.00434351	THSD7A	Yes	See Supp Figure BB		Ver_3_Rel_2
rs10950366	7	11758146	18	4	0.00434351	THSD7A	Yes	See Supp Figure BB		Ver_3_Rel_2
rs765001	7	14084874	11	30	0.004324	DGKB	No
rs6980441	7	19973318	29	10	0.00337785	NA	NA
rs4722357	7	24409436	32	11	0.00191396	NA	NA	rs9785009	0.56	Ver_2_Rel_22
rs9785009	7	24420723	33	12	0.0024589	NA	NA	rs4722357	0.56	Ver_2_Rel_22
rs864249	7	28235781	25	8	0.00455138	JAZF1	No
rs12540480	7	28713438	24	7	0.00332689	CREB5	Yes
rs1420130	7	29485505	9	28	0.00256321	CHN2	Yes	Negligible LD
rs1468784	7	29489574	18	4	0.00434351	CHN2	Yes	Negligible LD
rs2530552	7	34664901	30	8	0.000471987	NPSR1	Yes	See Supp Figure CC		Ver_2_Rel_22
rs425990	7	34668324	35	10	0.000247088	NPSR1	Yes	See Supp Figure CC		Ver_2_Rel_22
rs2530571	7	34677105	10	29	0.00337785	NPSR1	Yes	See Supp Figure CC		Ver_2_Rel_22
rs324389	7	34744239	32	11	0.00191396	NPSR1	Yes	See Supp Figure CC		Ver_2_Rel_22
rs10267134	7	34769628	5	20	0.00407732	NPSR1	Yes	See Supp Figure CC		Ver_2_Rel_22
rs10278663	7	34774996	21	4	0.000910521	NPSR1	Yes	See Supp Figure CC		Ver_2_Rel_22
rs17199888	7	34830864	24	5	0.000546113	NPSR1	Yes	See Supp Figure CC		Ver_2_Rel_22
rs7782269	7	38285115	31	11	0.00288725	TARP	No	rs1860517	0.64	Ver_2_Rel_22
rs1860517	7	38297335	34	11	0.000824082	TARP	No	rs7782269	0.64	Ver_2_Rel_22
rs6974783	7	40885914	23	6	0.0023157	C7orf10	No
rs1025541	7	43525797	2	18	0.000402451	HECW1	Yes
rs6946623	7	48889215	1	12	0.00341797	CDC14C	No
rs6965611	7	52134879	22	5	0.00151372	NA	NA	See Supp Figure DD		Ver_2_Rel_22
rs2464946	7	52135582	23	5	0.000912234	NA	NA	See Supp Figure DD		Ver_2_Rel_22
rs11238181	7	52192893	27	7	0.000821395	NA	NA	See Supp Figure DD		Ver_2_Rel_22
rs2330099	7	52450076	25	8	0.00455138	NA	NA	rs12718639	0.87	Ver_2_Rel_22
rs12718639	7	52472931	28	9	0.00256321	NA	NA	rs2330099	0.87	Ver_2_Rel_22
rs13222385	7	55219087	35	10	0.000247088	EGFR	Yes	rs6970262	0.29	Ver_2_Rel_22
rs6970262	7	55227257	42	19	0.00444402	EGFR	Yes	rs13222385	0.29	Ver_2_Rel_22
rs6943261	7	66903120	19	3	0.000855446	NA	NA
rs1879873	7	68376008	15	2	0.00234985	NA	NA
rs7802500	7	69544961	25	8	0.00455138	AUTS2	Yes
rs7808818	7	70592167	31	11	0.00288725	WBSCR17	Yes
rs1167835	7	75006498	18	4	0.00434351	HIP1	Yes
rs804025	7	76038186	9	32	0.000430857	POMZP3	No
rs3823787	7	77611068	8	27	0.00187823	MAGI2	Yes	Negligible LD		Ver_3_Rel_2
rs5000370	7	78342291	33	9	0.000271539	MAGI2	Yes	Negligible LD		Ver_3_Rel_2
rs514463	7	78342667	1	12	0.00341797	MAGI2	Yes	Negligible LD		Ver_3_Rel_2
rs1799025	7	78345117	7	25	0.0021024	MAGI2	Yes	Negligible LD		Ver_3_Rel_2
rs10230672	7	82786530	33	13	0.00453386	SEMA3E	No
rs11971791	7	85452694	27	9	0.00393317	NA	NA
rs801900	7	88854531	24	7	0.00332689	ZNF804B	No
rs1963647	7	103231266	5	20	0.00407732	RELN	Yes	See Supp Figure EE		Ver_3_Rel_2
rs262375	7	103240293	4	18	0.00434351	RELN	Yes	See Supp Figure EE		Ver_3_Rel_2
rs264375	7	103251554	2	19	0.000221252	RELN	Yes	See Supp Figure EE		Ver_3_Rel_2
rs10273020	7	104126785	28	9	0.00256321	LHFPL3	Yes	See Supp Figure FF		Ver_3_Rel_2
rs4730037	7	104129973	27	9	0.00393317	LHFPL3	Yes	See Supp Figure FF		Ver_3_Rel_2
rs4367471	7	104170109	20	4	0.00154388	LHFPL3	Yes	See Supp Figure FF		Ver_3_Rel_2
rs4132013	7	104189945	5	27	0.000113074	LHFPL3	Yes	See Supp Figure FF		Ver_3_Rel_2
rs557657	7	105186362	6	24	0.00143091	ATXN7L1	Yes
rs6959338	7	111505248	33	8	0.000112221	DOCK4	Yes	rs10256513	0.93	Ver_2_Rel_22
rs10256513	7	111506569	29	8	0.000752897	DOCK4	Yes	rs6959338	0.93	Ver_2_Rel_22
rs6976018	7	118605006	22	6	0.00371917	NA	NA
rs9641684	7	121791202	32	9	0.000430857	CADPS2	Yes	See Supp Figure GG		Ver_3_Rel_2
rs2189601	7	121805219	9	28	0.00256321	CADPS2	Yes	See Supp Figure GG		Ver_3_Rel_2
rs9969220	7	122158943	25	8	0.00455138	CADPS2	Yes	See Supp Figure GG		Ver_3_Rel_2
rs11769359	7	122781159	25	8	0.00455138	IQUB	No
rs2106200	7	125944592	33	13	0.00453386	GRM8	Yes
rs6977152	7	126991066	10	0	0.00195312	GCC1	No	rs10267162	0.95	Ver_3_Rel_2
rs10267162	7	126999408	10	0	0.00195312	GCC1	No	rs6977152	0.95	Ver_3_Rel_2
rs109829	7	128181186	8	25	0.00455138	CALU	Yes
rs6943859	7	129489462	14	2	0.00418091	KLHDC10	No
rs13226219	7	129806727	12	1	0.00341797	CPA1	No
rs6467327	7	130322355	34	13	0.00308768	FLJ43663	Yes
rs6948145	7	134785342	2	14	0.00418091	CNOT4	Yes
rs4475425	7	136225739	24	6	0.00143091	CHRM2	Yes	Negligible LD		Ver_2_Rel_22
rs10488600	7	136255998	15	2	0.00234985	CHRM2	Yes	Negligible LD		Ver_2_Rel_22
rs11772948	7	136407310	0	10	0.00195312	CHRM2	No	Negligible LD		Ver_2_Rel_22
rs11770381	7	137951574	32	11	0.00191396	SVOPL	Yes
rs4632970	7	140919185	29	9	0.00165805	AGK	Yes
rs10250704	7	150195351	25	7	0.0021024	ABP1	No
rs2878957	7	153888040	25	7	0.0021024	DPP6	Yes
rs1730175	7	154586596	23	6	0.0023157	HTR5A	No
rs4716752	7	157000871	22	6	0.00371917	PTPRN2	No
rs708139	12	33624532	0	9	0.00390625	NA	NA
rs12975955	19	5170803	11	0	0.000976562	PTPRS	Yes
rs3852876	19	7190555	9	0	0.00390625	INSR	Yes
rs952444	19	7992055	16	2	0.00131226	ELAVL1	No
rs1474472	19	15581533	15	2	0.00234985	CYP4F8	No
rs2562644	19	20522325	2	14	0.00418091	ZNF737	Yes
rs10404352	19	34479271	18	3	0.00148964	UQCRFS1	No
rs1874492	19	36388218	12	1	0.00341797	DKFZp566F0947	No
rs12461253	19	36461603	0	10	0.00195312	TSHZ3	Yes
rs11665874	19	38600200	9	0	0.00390625	PEPD	Yes
rs12151280	19	42759730	15	1	0.000518799	ZNF540	Yes	rs2290999	0.97	Ver_3_Rel_2
rs2290999	19	42830727	13	1	0.00183105	ZFP30	Yes	rs12151280	0.97	Ver_3_Rel_2
rs1643461	19	43160181	10	0	0.00195312	SIPA1L3	Yes
rs3213255	19	48769347	16	3	0.00442505	XRCC1	Yes
rs370156	19	59864351	0	9	0.00390625	LILRB4	No
rs6509957	19	60949851	2	15	0.00234985	NLRP9	No
rs6076798	20	5182887	17	2	0.000728607	PROKR2	No
rs6055550	20	8044130	20	5	0.00407732	PLCB1	No
rs4813919	20	10119007	20	5	0.00407732	SNAP25	No	rs6039763	0.86	Ver_2_Rel_22
rs6039763	20	10131517	3	18	0.00148964	SNAP25	No	rs4813919	0.86	Ver_2_Rel_22
rs6077978	20	10880018	3	16	0.00442505	NA	NA
rs6040836	20	11609444	20	5	0.00407732	NA	NA
rs4814154	20	12652804	9	0	0.00390625	NA	NA	rs1930802	1	Ver_3_Rel_2
rs1930802	20	12654277	9	0	0.00390625	NA	NA	rs4814154	1	Ver_3_Rel_2
rs4510290	20	13094314	12	1	0.00341797	SPTLC3	Yes
rs1923342	20	13128632	20	3	0.000488281	ISM1	No	See Supp Figure WW		Ver_2_Rel_22
rs6131447	20	13132251	18	3	0.00148964	ISM1	No	See Supp Figure WW		Ver_2_Rel_22
rs6109753	20	13138909	4	19	0.00259948	ISM1	No	See Supp Figure WW		Ver_2_Rel_22
rs6105047	20	13140648	20	3	0.000488281	ISM1	No	See Supp Figure WW		Ver_2_Rel_22
rs13433297	20	13247735	16	2	0.00131226	ISM1	No	See Supp Figure WW		Ver_2_Rel_22
rs6074591	20	13259983	16	2	0.00131226	ISM1	No	See Supp Figure WW		Ver_2_Rel_22
rs8120608	20	15202051	18	1	7.62939e-05	MACROD2	Yes	See Supp Figure XX		Ver_2_Rel_22
rs367114	20	15510826	21	5	0.00249392	MACROD2	Yes	See Supp Figure XX		Ver_2_Rel_22
rs453573	20	15512114	18	4	0.00434351	MACROD2	Yes	See Supp Figure XX		Ver_2_Rel_22
rs6043472	20	15635866	14	2	0.00418091	MACROD2	Yes	See Supp Figure XX		Ver_2_Rel_22
rs6044739	20	17263942	1	15	0.000518799	PCSK2	Yes	See Supp Figure YY		Ver_3_Rel_2
rs6075193	20	17268057	2	14	0.00418091	PCSK2	Yes	See Supp Figure YY		Ver_3_Rel_2
rs6080665	20	17302667	3	16	0.00442505	PCSK2	Yes	See Supp Figure YY		Ver_3_Rel_2
rs17401989	20	20206183	0	9	0.00390625	C20orf26	Yes
rs6138822	20	26109415	14	2	0.00418091	C20orf191	No
rs4812744	20	41918763	2	14	0.00418091	TOX2	No	See Supp Figure ZZ		Ver_3_Rel_2
rs6124601	20	41921670	13	1	0.00183105	TOX2	No	See Supp Figure ZZ		Ver_3_Rel_2
rs6130470	20	41922255	13	1	0.00183105	TOX2	No	See Supp Figure ZZ		Ver_3_Rel_2
rs465880	20	51422033	12	1	0.00341797	TSHZ2	Yes
rs922376	20	52137010	17	2	0.000728607	BCAS1	No
rs6092090	20	53265063	9	0	0.00390625	NA	NA
rs6027439	20	58252675	0	9	0.00390625	NA	NA
rs6143006	20	60260199	12	1	0.00341797	OSBPL2	Yes
rs4603829	20	61439336	12	0	0.000488281	CHRNA4	No	rs4809538	0.51	Ver_2_Rel_22
rs4809538	20	61440620	0	9	0.00390625	CHRNA4	No	rs4603829	0.51	Ver_2_Rel_22
rs6089770	20	61861458	0	9	0.00390625	ZBTB46	Yes

## Sheet: SuppTable2
rs10487575	7	4252828	24	6	0.00143091	SDK1	Yes	4252828	4260502	4252	4261	2r22	95
rs10951486	7	4260502	24	5	0.000546113	SDK1	Yes
rs9690101	7	4754138	27	5	0.000113074	FOXK1	Yes
rs3735461	7	7646169	32	12	0.00365777	RPA3	Yes
rs10255873	7	8526816	23	6	0.0023157	NXPH1	Yes	8526816	8533529	8526	8534	2r22
rs10267828	7	8529408	25	4	0.000103716	NXPH1	Yes
rs1557841	7	8533529	27	6	0.000324063	NXPH1	Yes
rs965483	7	8904473	28	8	0.00119324	NA	NA	8904473	8912697	8904	8913	2r22	77
rs1017266	7	8912697	28	8	0.00119324	NA	NA
rs2016550	7	8926821	3	17	0.00257683	NA	NA
rs6963353	7	11536259	10	29	0.00337785	THSD7A	Yes	11536259	11566565	11536	11567	3r2
rs40	7	11554809	10	30	0.00222143	THSD7A	Yes
rs2107479	7	11566565	25	8	0.00455138	THSD7A	Yes
rs1467344	7	11750482	18	4	0.00434351	THSD7A	Yes	11750482	11758146	11750	11759		100
rs10950366	7	11758146	18	4	0.00434351	THSD7A	Yes
rs765001	7	14084874	11	30	0.004324	DGKB	No
rs6980441	7	19973318	29	10	0.00337785	NA	NA
rs4722357	7	24409436	32	11	0.00191396	NA	NA	24409436	24420723	24409	24421	2r22	56
rs9785009	7	24420723	33	12	0.0024589	NA	NA
rs864249	7	28235781	25	8	0.00455138	JAZF1	No
rs12540480	7	28713438	24	7	0.00332689	CREB5	Yes
rs1420130	7	29485505	9	28	0.00256321	CHN2	Yes	29485505	29489574	29485	29490	2r22	10
rs1468784	7	29489574	18	4	0.00434351	CHN2	Yes
rs2530552	7	34664901	30	8	0.000471987	NPSR1	Yes	34664901	34830864	34664	34831	2r22
rs425990	7	34668324	35	10	0.000247088	NPSR1	Yes
rs2530571	7	34677105	10	29	0.00337785	NPSR1	Yes
rs324389	7	34744239	32	11	0.00191396	NPSR1	Yes
rs10267134	7	34769628	5	20	0.00407732	NPSR1	Yes
rs10278663	7	34774996	21	4	0.000910521	NPSR1	Yes
rs17199888	7	34830864	24	5	0.000546113	NPSR1	Yes
rs7782269	7	38285115	31	11	0.00288725	TARP	No	38285115	38297335	38285	38298	2r22	64
rs1860517	7	38297335	34	11	0.000824082	TARP	No
rs6974783	7	40885914	23	6	0.0023157	C7orf10	No
rs1025541	7	43525797	2	18	0.000402451	HECW1	Yes
rs6946623	7	48889215	1	12	0.00341797	CDC14C	No
rs6965611	7	52134879	22	5	0.00151372	NA	NA	52134879	52192893	52134	52193	2r22
rs2464946	7	52135582	23	5	0.000912234	NA	NA
rs11238181	7	52192893	27	7	0.000821395	NA	NA
rs2330099	7	52450076	25	8	0.00455138	NA	NA	52450076	52472931	52450	52473	2r22	87
rs12718639	7	52472931	28	9	0.00256321	NA	NA
rs13222385	7	55219087	35	10	0.000247088	EGFR	Yes	55219087	55227257	55219	55228	2r22	29
rs6970262	7	55227257	42	19	0.00444402	EGFR	Yes
rs6943261	7	66903120	19	3	0.000855446	NA	NA
rs1879873	7	68376008	15	2	0.00234985	NA	NA
rs7802500	7	69544961	25	8	0.00455138	AUTS2	Yes
rs7808818	7	70592167	31	11	0.00288725	WBSCR17	Yes
rs1167835	7	75006498	18	4	0.00434351	HIP1	Yes
rs804025	7	76038186	9	32	0.000430857	POMZP3	No
rs3823787	7	77611068	8	27	0.00187823	MAGI2	Yes
rs5000370	7	78342291	33	9	0.000271539	MAGI2	Yes	78342291	78345117	78342	78346	3r2
rs514463	7	78342667	1	12	0.00341797	MAGI2	Yes
rs1799025	7	78345117	7	25	0.0021024	MAGI2	Yes
rs10230672	7	82786530	33	13	0.00453386	SEMA3E	No
rs11971791	7	85452694	27	9	0.00393317	NA	NA
rs801900	7	88854531	24	7	0.00332689	ZNF804B	No
rs1963647	7	103231266	5	20	0.00407732	RELN	Yes	103231266	103251554	103231	103252	3r2
rs262375	7	103240293	4	18	0.00434351	RELN	Yes
rs264375	7	103251554	2	19	0.000221252	RELN	Yes
rs10273020	7	104126785	28	9	0.00256321	LHFPL3	Yes	104126785	104189945	104126	104190	3r2
rs4730037	7	104129973	27	9	0.00393317	LHFPL3	Yes
rs4367471	7	104170109	20	4	0.00154388	LHFPL3	Yes
rs4132013	7	104189945	5	27	0.000113074	LHFPL3	Yes
rs557657	7	105186362	6	24	0.00143091	ATXN7L1	Yes
rs6959338	7	111505248	33	8	0.000112221	DOCK4	Yes	111505248	111506569	111505	111507	2r22	93
rs10256513	7	111506569	29	8	0.000752897	DOCK4	Yes
rs6976018	7	118605006	22	6	0.00371917	NA	NA
rs9641684	7	121791202	32	9	0.000430857	CADPS2	Yes	121791202	122158943	121791	122159	3r2	77
rs2189601	7	121805219	9	28	0.00256321	CADPS2	Yes
rs9969220	7	122158943	25	8	0.00455138	CADPS2	Yes
rs11769359	7	122781159	25	8	0.00455138	IQUB	No
rs2106200	7	125944592	33	13	0.00453386	GRM8	Yes
rs6977152	7	126991066	10	0	0.00195312	GCC1	No	126991066	126999408	126991	127000	3r2	95
rs10267162	7	126999408	10	0	0.00195312	GCC1	No
rs109829	7	128181186	8	25	0.00455138	CALU	Yes
rs6943859	7	129489462	14	2	0.00418091	KLHDC10	No
rs13226219	7	129806727	12	1	0.00341797	CPA1	No
rs6467327	7	130322355	34	13	0.00308768	FLJ43663	Yes
rs6948145	7	134785342	2	14	0.00418091	CNOT4	Yes
rs4475425	7	136225739	24	6	0.00143091	CHRM2	Yes	136225739	136407310	136225	136408	2r22	32
rs10488600	7	136255998	15	2	0.00234985	CHRM2	Yes
rs11772948	7	136407310	0	10	0.00195312	CHRM2	No
rs11770381	7	137951574	32	11	0.00191396	SVOPL	Yes
rs4632970	7	140919185	29	9	0.00165805	AGK	Yes
rs10250704	7	150195351	25	7	0.0021024	ABP1	No
rs2878957	7	153888040	25	7	0.0021024	DPP6	Yes
rs1730175	7	154586596	23	6	0.0023157	HTR5A	No
rs4716752	7	157000871	22	6	0.00371917	PTPRN2	No

## Sheet: SuppTable4
rs6076798	20	5182887	17	2	0.000728607	PROKR2	No
rs6055550	20	8044130	20	5	0.00407732	PLCB1	No
rs4813919	20	10119007	20	5	0.00407732	SNAP25	No	10119007	10131517	10119	10132	2r22	86
rs6039763	20	10131517	3	18	0.00148964	SNAP25	No
rs6077978	20	10880018	3	16	0.00442505	NA	NA
rs6040836	20	11609444	20	5	0.00407732	NA	NA
rs4814154	20	12652804	9	0	0.00390625	NA	NA	12652804	12654277	12652	12655	3r2	100
rs1930802	20	12654277	9	0	0.00390625	NA	NA
rs4510290	20	13094314	12	1	0.00341797	SPTLC3	Yes
rs1923342	20	13128632	20	3	0.000488281	ISM1	No	13128632	13259983	13128	13260	2r22
rs6131447	20	13132251	18	3	0.00148964	ISM1	No
rs6109753	20	13138909	4	19	0.00259948	ISM1	No
rs6105047	20	13140648	20	3	0.000488281	ISM1	No
rs13433297	20	13247735	16	2	0.00131226	ISM1	No
rs6074591	20	13259983	16	2	0.00131226	ISM1	No
rs8120608	20	15202051	18	1	7.62939e-05	MACROD2	Yes	15202051	15635866	15202	15636	2r22
rs367114	20	15510826	21	5	0.00249392	MACROD2	Yes
rs453573	20	15512114	18	4	0.00434351	MACROD2	Yes
rs6043472	20	15635866	14	2	0.00418091	MACROD2	Yes
rs6044739	20	17263942	1	15	0.000518799	PCSK2	Yes	17263942	17302667	17263	17303	3r2
rs6075193	20	17268057	2	14	0.00418091	PCSK2	Yes
rs6080665	20	17302667	3	16	0.00442505	PCSK2	Yes
rs17401989	20	20206183	0	9	0.00390625	C20orf26	Yes
rs6138822	20	26109415	14	2	0.00418091	C20orf191	No
rs4812744	20	41918763	2	14	0.00418091	TOX2	No	41918763	41922255	41918	41923	3r2
rs6124601	20	41921670	13	1	0.00183105	TOX2	No						98
rs6130470	20	41922255	13	1	0.00183105	TOX2	No
rs465880	20	51422033	12	1	0.00341797	TSHZ2	Yes
rs922376	20	52137010	17	2	0.000728607	BCAS1	No
rs6092090	20	53265063	9	0	0.00390625	NA	NA
rs6027439	20	58252675	0	9	0.00390625	NA	NA
rs6143006	20	60260199	12	1	0.00341797	OSBPL2	Yes
rs4603829	20	61439336	12	0	0.000488281	CHRNA4	No	61439336	61440620	61439	61441	2r22	51
rs4809538	20	61440620	0	9	0.00390625	CHRNA4	No
rs6089770	20	61861458	0	9	0.00390625	ZBTB46	Yes

## Sheet: SuppTable3
rs12975955	19	5170803	11	0	0.000976562	PTPRS	Yes
rs3852876	19	7190555	9	0	0.00390625	INSR	Yes	2019752
rs952444	19	7992055	16	2	0.00131226	ELAVL1	No	801500
rs1474472	19	15581533	15	2	0.00234985	CYP4F8	No	7589478
rs2562644	19	20522325	2	14	0.00418091	ZNF737	Yes	4940792
rs10404352	19	34479271	18	3	0.00148964	UQCRFS1	No	13956946
rs1874492	19	36388218	12	1	0.00341797	DKFZp566F0947	No	1908947	36388218	36461603	36388	36462	3r2	8
rs12461253	19	36461603	0	10	0.00195312	TSHZ3	Yes	73385
rs11665874	19	38600200	9	0	0.00390625	PEPD	Yes	2138597
rs12151280	19	42759730	15	1	0.000518799	ZNF540	Yes	4159530	42759730	42830727	42759	42831	3r2	97
rs2290999	19	42830727	13	1	0.00183105	ZFP30	Yes	70997
rs1643461	19	43160181	10	0	0.00195312	SIPA1L3	Yes	329454
rs3213255	19	48769347	16	3	0.00442505	XRCC1	Yes	5609166
rs370156	19	59864351	0	9	0.00390625	LILRB4	No	11095004
rs6509957	19	60949851	2	15	0.00234985	NLRP9	No	1085500
